# Supplementary material for: 1′-Acetoxyeugenol Acetate Isolated from Thai Ginger Induces Apoptosis in Human Ovarian Cancer Cells by ROS Production via NADPH Oxidase
Source: Antioxidants (Basel). 2022 Jan 31;11(2):293. doi: 10.3390/antiox11020293 (PMC8868116; doi:10.3390/antiox11020293)
Supplement: Supplementary file 1 [file antioxidants-11-00293-s001.zip]

Archive with 1 entries (1 files):
- antioxidants-1556978-supplementary.pdf
